# Supplementary material for: Unveiling Salt Tolerance Mechanisms and Hub Genes in Alfalfa (Medicago sativa L.) Through Transcriptomic and WGCNA Analysis
Source: Plants (Basel). 2024 Nov 8;13(22):3141. doi: 10.3390/plants13223141 (PMC11597802; doi:10.3390/plants13223141)
Supplement: Supplementary file 1 [file plants-13-03141-s001.zip]

Archive with 2 entries (2 files):
- Figure S1~S6.zip
- Table S1~S13.zip
